# Supplementary material for: Detection and Molecular Identification of Salmonella Virulence Genes in Livestock Production Systems in South Africa
Source: Pathogens. 2019 Aug 9;8(3):124. doi: 10.3390/pathogens8030124 (PMC6789496; doi:10.3390/pathogens8030124)
Supplement: Supplementary File 1 [file pathogens-08-00124-s001.zip]

Archive with 2 entries (1 files):
- supplementary/
- supplementary/pathogens-519108.xlsx
