# Supplementary material for: Detection and Molecular Identification of Salmonella Virulence Genes in Livestock Production Systems in South Africa
Source: Pathogens. 2019 Aug 9;8(3):124. doi: 10.3390/pathogens8030124 (PMC6789496; doi:10.3390/pathogens8030124)
Supplement: Supplementary File 1 [file pathogens-08-00124-s001.zip › supplementary/pathogens-519108.xlsx]

## Sheet: Samples
Field ID	Animal host	Location	Season	Sample material	Presumptive Rappaport Vasiliadis (RV broth) Salmonella	Presumptive XLD Salmonella	Salmonella invA gene	Salmonella enterica iroB gene	SpiC gene	pipD gene	int1 gene	Genus	Species
101	Pig	Flagstaff	Autumn	Oral	₋	₋	0	0	0	0	0
102	Pig	Flagstaff	Autumn	Faecal	₊	₊ yellow	₊	₊	₋	₋	₋	Salmonella	enterica
103	Pig	Flagstaff	Autumn	Oral	₋	₋	0	0	0	0	0
104	Pig	Flagstaff	Autumn	Faecal	₋	₋	0	0	0	0	0
105	Pig	Flagstaff	Autumn	Oral	₋	₋	0	0	0	0	0
106	Pig	Flagstaff	Autumn	Faecal	₋	₋	0	0	0	0	0
107	Pig	Flagstaff	Autumn	Oral	₋	₋	0	0	0	0	0
108	Pig	Flagstaff	Autumn	Faecal	₋	₋	0	0	0	0	0
109	Pig	Flagstaff	Autumn	Oral	₋	₋	0	0	0	0	0
110	Pig	Flagstaff	Autumn	Faecal	₋	₋	0	0	0	0	0
111	Pig	Flagstaff	Autumn	Oral	₋	₋	0	0	0	0	0
112	Pig	Flagstaff	Autumn	Faecal	₊	₊ yellow	₊	₋	₋	₋	₋	Salmonella
113	Pig	Flagstaff	Autumn	Oral	₋	₋	0	0	0	0	0
114	Pig	Flagstaff	Autumn	Faecal	₋	₋	0	0	0	0	0
115	Pig	Flagstaff	Autumn	Feed	₋	₋	0	0	0	0	0
116	Pig	Flagstaff	Autumn	Feed	₋	₋	0	0	0	0	0
117	Pig	Flagstaff	Autumn	Feed	₋	₋	0	0	0	0	0
118	Pig	Flagstaff	Autumn	Water	₊	₊ yellow	₋	0	0	0	0
119	Pig	Flagstaff	Autumn	Water	₊	₊ yellow	₊	₋	₋	₊	₋	Salmonella
120	Pig	Flagstaff	Autumn	Water	₊	₊ yellow	₊	₋	₋	₊	₋	Salmonella
121	Pig	Flagstaff	Autumn	Soil	₊	₊ yellow	₋	0	0	0	0
122	Pig	Flagstaff	Autumn	Soil	₋	₋	0	0	0	0	0
123	Pig	Flagstaff	Autumn	Soil	₋	₋	0	0	0	0	0
124	Pig	Flagstaff	Autumn	Feed	₋	₋	0	0	0	0	0
125	Pig	Flagstaff	Autumn	Feed	₋	₋	0	0	0	0	0
126	Pig	Flagstaff	Autumn	Feed	₋	₋	0	0	0	0	0
127	Pig	Flagstaff	Autumn	Oral	₋	₋	0	0	0	0	0
128	Pig	Flagstaff	Autumn	Faecal	₋	₋	0	0	0	0	0
129	Pig	Flagstaff	Autumn	Oral	₋	₋	0	0	0	0	0
130	Pig	Flagstaff	Autumn	Faecal	₊	₊ yellow	₊	₋	₋	₊	₋	Salmonella
131	Pig	Flagstaff	Autumn	Oral	₋	₋	0	0	0	0	0
132	Pig	Flagstaff	Autumn	Faecal	₊	₊ yellow	₊	₋	₋	₋	₋	Salmonella
133	Pig	Flagstaff	Autumn	Oral	₋	₋	0	0	0	0	0
134	Pig	Flagstaff	Autumn	Faecal	₊	₊ yellow	₋	0	0	0	0
135	Pig	Flagstaff	Autumn	Oral	₊	₊ yellow and red	₋	0	0	0	0
136	Pig	Flagstaff	Autumn	Faecal	₊	₊ yellow	₋	0	0	0	0
137	Pig	Flagstaff	Autumn	Oral	₊	₊ yellow	₋	0	0	0	0
138	Pig	Flagstaff	Autumn	Faecal	₊	₊ yellow	₋	0	0	0	0
139	Pig	Flagstaff	Autumn	Oral	₋	₋	₋	0	0	0	0
140	Pig	Flagstaff	Autumn	Faecal	₋	₊ yellow	₊	₋	₋	₊	₋	Salmonella
141	Pig	Flagstaff	Autumn	Oral	₋	₋	0	0	0	0	0
142	Pig	Flagstaff	Autumn	Faecal	₋	₋	0	0	0	0	0
143	Pig	Flagstaff	Autumn	Oral	₊	₊ yellow	₊	₋	₋	₊	₋	Salmonella
144	Pig	Flagstaff	Autumn	Faecal	₊	₊ yellow	₊	₋	₋	₋	₋	Salmonella
145	Pig	Flagstaff	Autumn	Oral	₊	₊ yellow	₊	₋	₋	₋	₋	Salmonella
146	Pig	Flagstaff	Autumn	Faecal	₊	₊ yellow	₊	₋	₋	₊	₋	Salmonella
147	Pig	Flagstaff	Autumn	Water	₊	₊ yellow	₊	₋	₋	₊	₋	Salmonella
148	Pig	Flagstaff	Autumn	Water	₊	₊ yellow	₊	₋	₋	₋	₋	Salmonella
149	Pig	Flagstaff	Autumn	Water	₊	₊ yellow	₊	₋	₋	₋	₋	Salmonella
150	Pig	Flagstaff	Autumn	Soil	₊	₊ yellow	₊	₋	₋	₋	₋	Salmonella
151	Pig	Flagstaff	Autumn	Soil	₊	₊ yellow	₋	0	0	0	0
152	Pig	Flagstaff	Autumn	Soil	₊	₊ yellow	₊	₋	₋	₊	₋	Salmonella
153	Pig	Flagstaff	Autumn	Feed	₋	₋	0	0	0	0	0
154	Pig	Flagstaff	Autumn	Feed	₊	₊ yellow	₋	0	0	0	0
155	Pig	Flagstaff	Autumn	Feed	₊	₊ yellow and red	₋	0	0	0	0
156	Pig	Flagstaff	Autumn	Soil	₊	₊ yellow to red	₋	0	0	0	0
157	Pig	Flagstaff	Autumn	Soil	₊	₊ yellow	₋	0	0	0	0
158	Pig	Flagstaff	Autumn	Soil	₊	₊ yellow	₋	0	0	0	0
159	Goat	Flagstaff	Autumn	Faecal	₋	₋	0	0	0	0	0
160	Goat	Flagstaff	Autumn	Faecal	₋	₋	0	0	0	0	0
161	Goat	Flagstaff	Autumn	Faecal	₊	₊ yellow	₊	₋	₋	₋	₋	Salmonella
162	Goat	Flagstaff	Autumn	Faecal	₊	₊ yellow	₋	0	0	0	0
163	Goat	Flagstaff	Autumn	Faecal	₊	₊ yellow	₋	0	0	0	0
164	Goat	Flagstaff	Autumn	Faecal	₊	₊ yellow	₊	₋	₋	₊	₋	Salmonella
165	Goat	Flagstaff	Autumn	Faecal	₊	₊ yellow	₋	0	0	0	0
166	Goat	Flagstaff	Autumn	Faecal		₋	0	0	0	0	0
167	Goat	Flagstaff	Autumn	Faecal	₊	₊ red and yellow	₋	0	0	0	0
168	Goat	Flagstaff	Autumn	Soil	₊	₊ yellow	₊	₋	₋	₋	₋	Salmonella
169	Goat	Flagstaff	Autumn	Soil	₋	₋	0	0	0	0	0
170	Goat	Flagstaff	Autumn	Soil	₋	₋	0	0	0	0	0
171	Goat	Flagstaff	Autumn	Soil	₊	₊ yellow	₊	₋	₋	₋	₋	Salmonella
172	Goat	Flagstaff	Autumn	Soil	₊	₊ yellow	₋	0	0	0	0
173	Goat	Flagstaff	Autumn	Soil	₋	₋	0	0	0	0	0
174	Goat	Flagstaff	Autumn	Water	₊	₊ yellow	₊	₋	₋	₊	₋	Salmonella
175	Goat	Flagstaff	Autumn	Water	₊	₊ yellow	₋	0	0	0	0
176	Goat	Flagstaff	Autumn	Water	₊	₊ yellow	₋	0	0	0	0
177	Goat	Flagstaff	Autumn	Water	₊	₊ yellow	₊	₋	₋	₋	₋	Salmonella
178	Goat	Flagstaff	Autumn	Water	₊	₊ yellow	₋	0	0	0	0
179	Goat	Flagstaff	Autumn	Water	₊	₊ yellow	₋	0	0	0	0
180	Sheep	Flagstaff	Autumn	Faecal	₊	₊ yellow	₊	₋	₋	₋	₋	Salmonella
181	Sheep	Flagstaff	Autumn	Faecal		₋	0	0	0	0	0
182	Sheep	Flagstaff	Autumn	Faecal		₋	0	0	0	0	0
183	Sheep	Flagstaff	Autumn	Faecal	₊	₊ yellow	₋	0	0	0	0
184	Sheep	Flagstaff	Autumn	Faecal	₊	₊ yellow	₋	0	0	0	0
185	Sheep	Flagstaff	Autumn	Faecal	₊	₊ yellow	₋	0	0	0	0
186	Sheep	Flagstaff	Autumn	Faecal	₋	₋	0	0	0	0	0
187	Sheep	Flagstaff	Autumn	Faecal	₊	₊ red and yellow	₊	₊	₋	₋	₊	Salmonella	enterica
188	Sheep	Flagstaff	Autumn	Faecal	₋	₋	0	0	0	0	0
189	Sheep	Flagstaff	Autumn	Faecal	₋	₋	0	0	0	0	0
190	Sheep	Flagstaff	Autumn	Oral	₊	₊ yellow and dark	₋	0	0	0	0
191	Sheep	Flagstaff	Autumn	Oral	₋	₋	0	0	0	0	0
192	Sheep	Flagstaff	Autumn	Oral	₋	₋	0	0	0	0	0
193	Sheep	Flagstaff	Autumn	Oral	₋	₋	0	0	0	0	0
194	Sheep	Flagstaff	Autumn	Oral	₋	₋	0	0	0	0	0
195	Sheep	Flagstaff	Autumn	Oral	₋	₋	0	0	0	0	0
196	Sheep	Flagstaff	Autumn	Oral	₊	₊ red and yellow	₊	₋	₋	₋	₋	Salmonella
197	Sheep	Flagstaff	Autumn	Oral	₋	₋	0	0	0	0	0
198	Sheep	Flagstaff	Autumn	Oral	₋	₋	0	0	0	0	0
199	Sheep	Flagstaff	Autumn	Oral	₋	₋	0	0	0	0	0
200	Sheep	Flagstaff	Autumn	Oral	₊	₊ yellow	₋	0	0	0	0
201	Sheep	Flagstaff	Autumn	Oral	₋	₋	0	0	0	0	0
202	Sheep	Flagstaff	Autumn	Soil	₊	₊ yellow	₋	0	0	0	0
203	Sheep	Flagstaff	Autumn	Soil	₊	₊ yellow	₋	0	0	0	0
204	Sheep	Flagstaff	Autumn	Soil	₊	₊ yellow	₊	₋	₋	₋	₋	Salmonella
205	Sheep	Flagstaff	Autumn	Soil	₊	₊ yellow	₋	0	0	0	0
206	Sheep	Flagstaff	Autumn	Soil	₋	₋	0	0	0	0	0
207	Sheep	Flagstaff	Autumn	Soil	₊	₊ yellow	₊	₋	₋	₋	₋	Salmonella
208	Goat	Flagstaff	Autumn	Oral	₋	₋	0	0	0	0	0
209	Duck	Flagstaff	Autumn	Faecal	₊	₊ yellow	₋	0	0	0	0
210	Duck	Flagstaff	Autumn	Faecal	₊	₊ yellow	₊	₋	₋	₋	₋	Salmonella
211	Duck	Flagstaff	Autumn	Faecal	₊	₊ yellow	₋	0	0	0	0
212	Duck	Flagstaff	Autumn	Faecal	₊	₊ yellow	₊	₊	₋	₊	₋	Salmonella	enterica
213	Duck	Flagstaff	Autumn	Faecal	₊	₊ yellow	₊	₋	₋	₋	₋	Salmonella
214	Duck	Flagstaff	Autumn	Faecal	₋	₋	0	0	0	0	0
215	Duck	Flagstaff	Autumn	Faecal	₊	₊ yellow	₊	₋	₋	₋	₋	Salmonella
216	Duck	Flagstaff	Autumn	Faecal	₊	₊ yellow	₊	₋	₋	₋	₋	Salmonella
217	Duck	Flagstaff	Autumn	Faecal	₊	₊ yellow	₊	₋	₋	₋	₋	Salmonella
218	Duck	Flagstaff	Autumn	Faecal	₊	₊ yellow	₊	₋	₋	₊	₋	Salmonella
219	Cow	Flagstaff	Autumn	Faecal	₋	₋	0	0	0	0	0
220	Cow	Flagstaff	Autumn	Faecal	₋	₋	0	0	0	0	0
221	Cow	Flagstaff	Autumn	Faecal	₊	₊ yellow	₊	₋	₋	₋	₋	Salmonella
222	Cow	Flagstaff	Autumn	Faecal	₊	₊ yellow	₋	0	0	0	0
223	Cow	Flagstaff	Autumn	Faecal	₊	₊ yellow	₊	₋	₋	₋	₋	Salmonella
224	Cow	Flagstaff	Autumn	Soil	₊	₊ yellow	₊	₊	₋	₋	₋	Salmonella	enterica
225	Cow	Flagstaff	Autumn	Soil	₊	₊ yellow	₋	0	0	0	0
226	Cow	Flagstaff	Autumn	Soil	₊	₊ yellow	₊	₋	₋	₊	₋	Salmonella
227	Cow	Flagstaff	Autumn	Soil	₊	₊ yellow	₊	₋	₋	₊	₋	Salmonella
228	Cow	Flagstaff	Autumn	Soil	₋	₋	0	0	0	0	0
234	Goat	Flagstaff	Autumn	Oral	₋	₋	0	0	0	0	0
235	Goat	Flagstaff	Autumn	Oral	₊	₊ yellow	₊	₋	₋	₊	₋	Salmonella
236	Goat	Flagstaff	Autumn	Oral	₊	₊ yellow to red	₊	₊	₋	₊	₊	Salmonella	enterica
237	Goat	Flagstaff	Autumn	Oral	₋	₋	0	0	0	0	0
238	Goat	Flagstaff	Autumn	Oral	₊	₊ yellow	₊	₋	₋	₋	₋	Salmonella
239	Goat	Flagstaff	Autumn	Oral	₊	₊ yellow	₋	0	0	0	0
240	Goat	Flagstaff	Autumn	Oral	₊	₊ yellow	₊	₋	₋	₋	₋	Salmonella
241	Goat	Flagstaff	Autumn	Oral	₊	₊ yellow	₋	0	0	0	0
242	Goat	Flagstaff	Autumn	Oral	₋	₋	0	0	0	0	0
Co1	cow	Verulam	Winter	Faecal	₊	₊ yellow and black	₊	₋	₋	₊	₋	Salmonella
Co2	cow	Verulam	Winter	Faecal	₊	₊ yellow	₋	0	0	0	0
Co3	cow	Verulam	Winter	Faecal	₋	₊ yellow	₊	₋	₋	₊	₊	Salmonella
Co4	cow	Verulam	Winter	Faecal	₊	₊ yellow	₊	₋	₋	₊	₊	Salmonella
Co5	cow	Verulam	Winter	Faecal	₊	₊ yellow	₋	0	0	0	0
Co6	cow	Verulam	Winter	Faecal	₊	₊ yellow	₊	₋	₋	₊	₊	Salmonella
Co7	cow	Verulam	Winter	Faecal	₊	₊ yellow	₋	0	0	0	0
Co8	cow	Verulam	Winter	Faecal	₊	₊ yellow	₊	₋	₋	₋	₊	Salmonella
Co9	cow	Verulam	Winter	Faecal	₊	₊ yellow	₋	0	0	0	0
Co10	cow	Verulam	Winter	Faecal	₊	₊ yellow	₋	0	0	0	0
Co11	cow	Verulam	Winter	Faecal	₊	₊ yellow	₋	0	0	0	0
Co12	cow	Verulam	Winter	Faecal	₊	₊ yellow	₋	0	0	0	0
Co13	cow	Verulam	Winter	Faecal	₊	₊ yellow	₋	0	0	0	0
Co14	cow	Verulam	Winter	Faecal	₊	₊ yellow	₊	₋	₋	₊	₊	Salmonella
Co15	cow	Verulam	Winter	Faecal	₊	₊ yellow	₊	₊	₊	₊		Salmonella	enterica
Co16	cow	Verulam	Winter	Faecal	₊	₊ yellow	₋	0	0	0	0
Co17	cow	Verulam	Winter	Faecal	₊	₊ yellow	₊	₋	₋	₊	₊	Salmonella
Co18	cow	Verulam	Winter	Faecal	₊	₊ yellow	₊	₋	₋	₋	₋	Salmonella
Co19	cow	Verulam	Winter	Faecal	₊	₊ yellow	₋	0	0	0	0
Co20	cow	Verulam	Winter	Faecal	₊	₊ yellow	₋	0	0	0	0
Ch1	Chicken	Verulam	Winter	Faecal	₊	₊ yellow	₊	₊	₋	₊	₊	Salmonella	enterica
Ch2	Chicken	Verulam	Winter	Faecal	₊	₊ yellow	₋	0	0	0	0
CH3	Chicken	Verulam	Winter	Faecal	₊	₊ yellow	₋	0	0	0	0
Ch4	Chicken	Verulam	Winter	Faecal	₊	₊ yellow	₊	₋	₋	₊	₋	Salmonella
Ch5	Chicken	Verulam	Winter	Faecal	₊	₊ yellow	₊	₋	₋	₋	₋	Salmonella
Ch6	Chicken	Verulam	Winter	Faecal	₊	₊ yellow	₊	₋	₋	₊	₊	Salmonella
Ch7	Chicken	Verulam	Winter	Faecal	₊	₊ red	₋	0	0	0	0
Ch8	Chicken	Verulam	Winter	Faecal	₊	₊ yellow withblack centers	₋	0	0	0	0
Ch9	Chicken	Verulam	Winter	Faecal	₊	₊ red with black centers	₊	₋	₋	₊	₊	Salmonella
Ch10	Chicken	Verulam	Winter	Faecal	₊	₊ red with black centers	₊	₊	₊	₊	₊	Salmonella	enterica
Ch11	Chicken	Verulam	Winter	Faecal	₊	₊ yellow with black centers	₊	₋	₋	₋	₊	Salmonella
Ch12	Chicken	Verulam	Winter	Faecal	₊	₊ yellow with black centers	₊	₊	₊	₊	₊	Salmonella	enterica
Ch13	Chicken	Verulam	Winter	Faecal	₊	₊ red with black centers	₊	₊	₊	₊	₊	Salmonella	enterica
Ch14	Chicken	Verulam	Winter	Faecal	₊	₊ red with black centers	₊	₋	₋	₋	₊	Salmonella
Ch15	Chicken	Verulam	Winter	Faecal	₊	₊ red with black centers	₊	₊	₊	₊	₋	Salmonella	enterica
Ch16	Chicken	Verulam	Winter	Faecal	₊	₊ red with black centers	₊	₊	₊	₊	₊	Salmonella	enterica
Ch17	Chicken	Verulam	Winter	Faecal	₊	₊ red with black centers	₊	₊	₋	₊	₋	Salmonella	enterica
Ch18	Chicken	Verulam	Winter	Faecal	₊	₊ red with black centers	₊	₋	₋	₊	₋	Salmonella
Ch19	Chicken	Verulam	Winter	Faecal	₊	₊ red with black centers	₊	₋	₊	₊	₋	Salmonella
Ch20	Chicken	Verulam	Winter	Faecal	₊	₊ red with black centers	₊	₊	₊	₊	₊	Salmonella	enterica
Ch21	Chicken	Verulam	Winter	Faecal	₊	₊ yellow with black centers	₊	₋	₋	₊	₊	Salmonella
Ch22	Chicken	Verulam	Winter	Faecal	₊	₊ red with black centers	₊	₊	₊	₊	₋	Salmonella	enterica
Ch23	Chicken	Verulam	Winter	Faecal	₊	₊ red with black centers	₊	₊	₊	₊	₋	Salmonella	enterica
Ch24	Chicken	Verulam	Winter	Faecal	₊	₊ yellow	₊	₊	₋	₊	₊	Salmonella	enterica
Sh1	Sheep	Verulam	Winter	Faecal	₊	₊ yellow and black	₊	₊	₋	₊	₊	Salmonella	enterica
Sh2	Sheep	Verulam	Winter	Faecal	₊	₊ yellow	₊	₊	₋	₋	₊	Salmonella	enterica
Sh3	Sheep	Verulam	Winter	Faecal	₊	₊ yellow	₊	₊	₋	₊	₊	Salmonella	enterica
Sh4	Sheep	Verulam	Winter	Faecal	₊	₊ yellow	₊	₋	₊	₊	₋	Salmonella
Sh5	Sheep	Verulam	Winter	Faecal	₊	₊ yellow	₋	0	0	0	0
Sh6	Sheep	Verulam	Winter	Faecal	₊	₊ yellow	₊	₋	₋	₊	₊	Salmonella
Sh7	Sheep	Verulam	Winter	Faecal	₊	₊ yellow	₋	0	0	0	0
Sh8	Sheep	Verulam	Winter	Faecal	₊	₊ yellow	₊	₋	₋	₋	₋	Salmonella
Sh9	Sheep	Verulam	Winter	Faecal	₊	₊ yellow	₊	₋	₋	₊	₊	Salmonella
Sh10	Sheep	Verulam	Winter	Faecal	₊	₊ yellow	₋	0	0	0	0
G1	Goat	Verulam	Winter	Faecal	₊	₊ yellow	₋	0	0	0	0
G2	Goat	Verulam	Winter	Faecal	₊	₊ yellow	₊	₊	₋	₊	₊	Salmonella	enterica
G3	Goat	Verulam	Winter	Faecal	₊	₊ yellow	₋	0	0	0	0
G4	Goat	Verulam	Winter	Faecal	₊	₊ yellow	₊	₊	₊	₊	₊	Salmonella	enterica
G5	Goat	Verulam	Winter	Faecal	₊	₊ yellow	₊	₋	₋	₊	₊	Salmonella
G6	Goat	Verulam	Winter	Faecal	₊	₊ yellow	₋	0	0	0	0
G7	Goat	Verulam	Winter	Faecal	₊	₊ yellow	₋	0	0	0	0
G8	Goat	Verulam	Winter	Faecal	₊	₊ yellow	₋	0	0	0	0
G9	Goat	Verulam	Winter	Faecal	₊	₊ yellow	₋	0	0	0	0
G10	Goat	Verulam	Winter	Faecal	₊	₊ yellow	₋	0	0	0	0
S1	chicken	South Coast	Winter	Oral	₋	0	0	0	0	0	0
S2	chicken	South Coast	Winter	Faecal	₋	0	0	0	0	0	0
S3	chicken	South Coast	Winter	Oral	₋	0	0	0	0	0	0
S4	chicken	South Coast	Winter	Faecal	₋	0	0	0	0	0	0
S5	chicken	South Coast	Winter	Oral	₋	0	0	0	0	0	0
S6	chicken	South Coast	Winter	Faecal	₋	0	0	0	0	0	0
S7	chicken	South Coast	Winter	Oral	₋	0	0	0	0	0	0
S8	chicken	South Coast	Winter	Faecal	₋	0	0	0	0	0	0
S9	chicken	South Coast	Winter	Oral	₋	0	0	0	0	0	0
S10	chicken	South Coast	Winter	Faecal	₋	0	0	0	0	0	0
S11	chicken	South Coast	Winter	Oral	₋	0	0	0	0	0	0
S12	chicken	South Coast	Winter	Faecal	₋	0	0	0	0	0	0
S13	chicken	South Coast	Winter	Oral	₋	0	0	0	0	0	0
S14	chicken	South Coast	Winter	Faecal	₋	0	0	0	0	0	0
S15	chicken	South Coast	Winter	Oral	₋	0	0	0	0	0	0
S16	chicken	South Coast	Winter	Faecal	₊	Pink with black centers	₊	₋	₋	₋	₋	Salmonella
S17	chicken	South Coast	Winter	Oral	₋	0	0	0	0	0	0
S18	chicken	South Coast	Winter	Faecal	₋	0	0	0	0	0	0
S19	chicken	South Coast	Winter	Oral	₋	0	0	0	0	0	0
S20	chicken	South Coast	Winter	Faecal	₋	0	0	0	0	0	0
S21	chicken	South Coast	Winter	Oral	₊	yellow	₋	0	0	0	0
S22	chicken	South Coast	Winter	Faecal	₋	0	0	0	0	0	0
S23	chicken	South Coast	Winter	Oral	₊	Pink with black centers	₊	₊	₊	₊	₋	Salmonella	enterica
S24	chicken	South Coast	Winter	Faecal	₋	0	0	0	0	0	0
S25	chicken	South Coast	Winter	Oral	₋	0	0	0	0	0	0
S26	chicken	South Coast	Winter	Faecal	₋	0	0	0	0	0	0
S27	chicken	South Coast	Winter	Oral	₋	0	0	0	0	0	0
S28	chicken	South Coast	Winter	Faecal	₋	0	0	0	0	0	0
S29	chicken	South Coast	Winter	Oral	₋	0	0	0	0	0	0
S30	chicken	South Coast	Winter	Faecal	₋	0	0	0	0	0	0
S31	chicken	South Coast	Winter	Oral	₋	0	0	0	0	0	0
S32	chicken	South Coast	Winter	Faecal	₋	0	0	0	0	0	0
S33	chicken	South Coast	Winter	Oral	₋	0	0	0	0	0	0
S34	chicken	South Coast	Winter	Faecal	₋	0	0	0	0	0	0
S35	chicken	South Coast	Winter	Oral	₋	0	0	0	0	0	0
S36	chicken	South Coast	Winter	Faecal	₋	0	0	0	0	0	0
S37	chicken	South Coast	Winter	Oral	₋	0	0	0	0	0	0
S38	chicken	South Coast	Winter	Faecal	₊	Pink with black centers	₊	₋	₋	₊	₊	Salmonella
S39	chicken	South Coast	Winter	Oral	₋	0	0	0	0	0	0
S40	chicken	South Coast	Winter	Faecal	₋	0	0	0	0	0	0
S41	Chicken	South Coast	Winter	Oral	₊	yellow, pink hallows	₊	₋	₋	₊	₋	Salmonella
S42	Chicken	South Coast	Winter	Faecal	₋	0	0	0	0	0	0
S43	Chicken	South Coast	Winter	Oral	₋	0	0	0	0	0	0
S44	Chicken	South Coast	Winter	Faecal	₋	0	0	0	0	0	0
S45	Chicken	South Coast	Winter	Oral	₋	0	0	0	0	0	0
S46	Chicken	South Coast	Winter	Faecal	₊	yellow with black centers, pink	₋	0	0	0	0
S47	Chicken	South Coast	Winter	Oral	₊	yellow with black centers, pink	₊	₋	₋	₊	₋	Salmonella
S48	Chicken	South Coast	Winter	Faecal	₊	yellow and pink	₋	0	0	0	0
S49	Chicken	South Coast	Winter	Oral	₋	0	0	0	0	0	0
S50	Chicken	South Coast	Winter	Faecal	₋	0	0	0	0	0	0
S51	Chicken	South Coast	Winter	Oral	₋	0	0	0	0	0	0
S52	Chicken	South Coast	Winter	Faecal	₊	Pink with black centers	₊	₋	₋	₊	₋	Salmonella
S53	Chicken	South Coast	Winter	Oral	₋	0	0	0	0	0	0
S54	Chicken	South Coast	Winter	Faecal	₊	yellow	₋	0	0	0	0
S55	Chicken	South Coast	Winter	Oral	₋	0	0	0	0	0	0
S56	Chicken	South Coast	Winter	Faecal	₋	0	0	0	0	0	0
S57	Chicken	South Coast	Winter	Oral	₋	0	0	0	0	0	0
S58	Chicken	South Coast	Winter	Faecal	₊	yellow	₊	₋	₊	₊	₊	Salmonella
S59	Chicken	South Coast	Winter	Oral	₋	0	0	0	0	0	0
S60	Chicken	South Coast	Winter	Faecal	₋	0	0	0	0	0	0
S61	Chicken	South Coast	Winter	Oral	₋	0	0	0	0	0	0
S62	Chicken	South Coast	Winter	Faecal	₋	0	0	0	0	0	0
S63	Chicken	South Coast	Winter	Oral	₊	yellow with black centers, pink	₋	0	0	0	0
S64	Chicken	South Coast	Winter	Faecal	₊	yellow and pink	₊	₊	₋	₊	₋	Salmonella	enterica
S65	Chicken	South Coast	Winter	Oral	₊	yellow with black centers, pink	₊	₋	₋	₊	₋	Salmonella
S66	Chicken	South Coast	Winter	Faecal	₊	yellow with black centers, pink	₊	₊	₋	₊	₊	Salmonella	enterica
S67	Chicken	South Coast	Winter	Oral	₊	yellow with black centers, pink	₊	₋	₋	₋	₊	Salmonella
S68	Chicken	South Coast	Winter	Faecal	₊	yellow with black centers, pink	₋	0	0	0	0
S69	Chicken	South Coast	Winter	Oral	₊	yellow and pink	₋	0	0	0	0
S70	Chicken	South Coast	Winter	Faecal	₋	0	0	0	0	0	0
S71	Chicken	South Coast	Winter	Oral	₊	yellow and pink	₊	₋	₋	₊		Salmonella
S72	Chicken	South Coast	Winter	Faecal	₊	yellow and pink	₊	₋	₋	₊	₊	Salmonella
S73	Chicken	South Coast	Winter	Oral	₋	0	0	0	0	0	0
S74	Chicken	South Coast	Winter	Faecal	₊	Pink	₋	0	0	0	0
S75	Chicken	South Coast	Winter	Oral	₋	0	0	0	0	0	0
S76	Chicken	South Coast	Winter	Faecal	₊	Pink with black centers	₊	₋	₊	₊		Salmonella
S77	Chicken	South Coast	Winter	Oral	₋	0	0	0	0	0	0
S78	Chicken	South Coast	Winter	Faecal	₋	0	0	0	0	0	0
S79	Chicken	South Coast	Winter	Oral	₊	yellow and pink	₊	₋	₋	₊	₋	Salmonella
S80	Chicken	South Coast	Winter	Faecal	₊	yellow and pink	₊	₋	₋	₋	₋	Salmonella
S81	Chicken	South Coast	Winter	Soil	₊	yellow	₋	0	0	0	0
S82	Chicken	South Coast	Winter	Soil	₊	yellow with black centers, pink	₋	0	0	0	0
S83	Chicken	South Coast	Winter	Soil	₊	yellow and pink	₋	0	0	0	0
S84	Chicken	South Coast	Winter	Soil	₊	yellow with black centers, pink	₊	₊	₊	₊	₊	Salmonella	enterica
S85	Chicken	South Coast	Winter	Soil	₋	0	0	0	0	0	0
S86	Chicken	South Coast	Winter	Water	₋	0	0	0	0	0	0
S87	Chicken	South Coast	Winter	Water	₋	0	0	0	0	0	0
S88	Chicken	South Coast	Winter	Water	₊	yellow and pink	₋	0	0	0	0
S89	Chicken	South Coast	Winter	Water	₋	0	0	0	0	0	0
S90	Chicken	South Coast	Winter	Water	₋	0	0	0	0	0	0
S91	Goat	South Coast	Winter	Oral	₋	0	0	0	0	0	0
S92	Goat	South Coast	Winter	Faecal	₊	pink	₊	₊		₊	₊	Salmonella	enterica
S93	Goat	South Coast	Winter	Oral	₋	0	0	0	0	0	0
S94	Goat	South Coast	Winter	Faecal	₋	0	0	0	0	0	0
S95	Goat	South Coast	Winter	Oral	₋	0	0	0	0	0	0
S96	Goat	South Coast	Winter	water	₋	0	0	0	0	0	0
S97	Goat	South Coast	Winter	water	₊	yellow	₋	0	0	0	0
S98	Goat	South Coast	Winter	water	₋	0	0	0	0	0	0
S99	Goat	South Coast	Winter	water	₊	yellow	₋	0	0	0	0
S100	Goat	South Coast	Winter	water	₊	yellow and pink	₋	0	0	0	0
S101	Goat	South Coast	Winter	Oral	₊	0	0	0	0	0	0
S102	Goat	South Coast	Winter	Faecal	₊	yellow and pink	₋	0	0	0	0
S103	Goat	South Coast	Winter	Oral	₊	yellow with black centers, pink	₊	₊	₋	₊		Salmonella	enterica
S104	Goat	South Coast	Winter	Faecal	₊	yellow with black centers	₋	0	0	0	0
S105	Goat	South Coast	Winter	Oral	₋	0	0	0	0	0	0
S106	Goat	South Coast	Winter	Faecal	₋	0	0	0	0	0	0
S107	Goat	South Coast	Winter	Oral	₋	0	0	0	0	0	0
S108	Goat	South Coast	Winter	Faecal	₋	0	0	0	0	0	0
S109	Goat	South Coast	Winter	Oral	₋	0	0	0	0	0	0
S110	Goat	South Coast	Winter	Faecal	₋	0	0	0	0	0	0
S111	Goat	South Coast	Winter	Oral	₋	0	0	0	0	0	0
S112	Goat	South Coast	Winter	Faecal	₋	0	0	0	0	0	0
S113	Goat	South Coast	Winter	Oral	₋	0	0	0	0	0	0
S114	Goat	South Coast	Winter	Faecal	₋	0	0	0	0	0	0
S115	Goat	South Coast	Winter	oral	₊	yellow	₋	0	0	0	0
S116	Goat	South Coast	Winter	Faecal	₋	0	0	0	0	0	0
S117	Goat	South Coast	Winter	oral	₋	0	0	0	0	0	0
S118	Goat	South Coast	Winter	Faecal	₋	0	0	0	0	0	0
S119	Goat	South Coast	Winter	oral	₋	0	0	0	0	0	0
S120	Goat	South Coast	Winter	Faecal	₊	yellow	₋	0	0	0	0
S121	Cow	South Coast	Winter	Faecal	₊	yellow with black centers	₋	0	0	0	0
S122	Cow	South Coast	Winter	Faecal	₊	yellow and glossy	₋	0	0	0	0
S123	Cow	South Coast	Winter	Faecal	₊	yellow	₋	0	0	0	0
S124	Cow	South Coast	Winter	Faecal	₋	0	0	0	0	0	0
S125	Cow	South Coast	Winter	Faecal	₋	0	0	0	0	0	0
S126	Cow	South Coast	Winter	Faecal	₋	0	0	0	0	0	0
S127	Cow	South Coast	Winter	Faecal	₋	0	0	0	0	0	0
S128	Cow	South Coast	Winter	Faecal	₋	0	0	0	0	0	0
S129	Cow	South Coast	Winter	Faecal	₋	0	0	0	0	0	0
S130	Cow	South Coast	Winter	Faecal	₊	yellow	₋	0	0	0	0
S131	Cow	South Coast	Winter	Water	₋	0	0	0	0	0	0
S132	Cow	South Coast	Winter	Water	₋	0	0	0	0	0	0
S133	Cow	South Coast	Winter	Water	₋	0	0	0	0	0	0
S134	Cow	South Coast	Winter	Water	₋	0	0	0	0	0	0
S135	Cow	South Coast	Winter	Water	₋	0	0	0	0	0	0
S136	Cow	South Coast	Winter	Soil	₊	Pink with black centers	₊	₊	₊	₊	₋	Salmonella	enterica
S137	Cow	South Coast	Winter	Soil	₋	0	0	0	0	0	0
S138	Cow	South Coast	Winter	Soil	₊	Pink with black centers	₊	₊	₊	₊	₋	Salmonella	enterica
S139	Cow	South Coast	Winter	Soil	₊	yellow	0	0	0	0	0
S140	Cow	South Coast	Winter	Soil	₋		0	0	0	0	0
S141	Sheep	South Coast	Winter	Oral	₊	yellow	₊	₊			₊	Salmonella	enterica
S142	Sheep	South Coast	Winter	Faecal	₋	0	0	0	0	0	0
S143	Sheep	South Coast	Winter	Oral	₊	yellow	₋	0	0	0	0
S144	Sheep	South Coast	Winter	Faecal	₋	0	0	0	0	0	0
S145	Sheep	South Coast	Winter	Oral	₋	0	0	0	0	0	0
S146	Sheep	South Coast	Winter	Faecal	₋	0	0	0	0	0	0
S147	Sheep	South Coast	Winter	Faecal	₋	0	0	0	0	0	0
S148	Sheep	South Coast	Winter	Faecal	₊	Pink with black centers	₊	₊	₊	₊		Salmonella	enterica
S149	Sheep	South Coast	Winter	Faecal	₊	yellow with black centers	₊	₋	₊	₊	₊	Salmonella
S150	Sheep	South Coast	Winter	Faecal	₋	0	0	0	0	0	0
S151	Sheep	South Coast	Winter	Oral	₋	0	0	0	0	0	0
S152	Sheep	South Coast	Winter	Faecal	₋	0	0	0	0	0	0
S153	Goat	South Coast	Winter	Oral	₊	yellow	₋	0	0	0	0
S154	Goat	South Coast	Winter	Faecal	₋	0	0	0	0	0	0
S155	Goat	South Coast	Winter	Oral	₊	yellow	₋	0	0	0	0
S156	Goat	South Coast	Winter	Faecal	₋	0	0	0	0	0	0
S157	Goat	South Coast	Winter	Oral	₊	0	0	0	0	0	0
S158	Goat	South Coast	Winter	Faecal	₋	0	0	0	0	0	0
S159	Goat	South Coast	Winter	Oral	₊	yellow	₋	0	0	0	0
S160	Goat	South Coast	Winter	Faecal	₋	0	0	0	0	0	0

## Sheet: Summary
Animal Host	Flagstaff					Verulam					South coast					Total
	Oral	Fecal	Feed	Soil	Water	Oral	Fecal	Feed	Soil	Water	Oral	Fecal	Feed	Soil	Water
Chik	0	0	0	0	0	0	24	0	0	0	40	40	0	5	5	114
Cow	0	5	0	5	0	0	20	0	0	0	0	10	0	5	5	50
Goat	10	9	0	6	6	0	10	0	0	0	17	16	0	0	5	79
Sheep	12	10	0	6	0	0	10	0	0	0	4	8	0	0	0	50
Pigs	17	17	9	9	6	0	0	0	0	0	0	0	0	0	0	58
Duck	0	10	0	0	0	0	0	0	0	0	0	0	0	0	0	10
Total	39	51	9	26	12	0	64	0	0	0	61	74	0	10	15	361
	78

## Sheet: Key
Key
	0= no further analysis, + = positive, - = negative,
